# Supplementary material for: SNP-Based Genome-Wide Association Mapping of Pollen Viability Under Heat Stress in Tropical Zea mays L. Inbred Lines
Source: Front Genet. 2022 Mar 16;13:819849. doi: 10.3389/fgene.2022.819849 (PMC8966704; doi:10.3389/fgene.2022.819849)
Supplement: Supplementary file 1 [file Table2.XLSX]

## Sheet: Sheet1
SNPs significantly associated with PGP, ASI and AWP1 at two locations, sowing dates and years using 122 diverse maize inbred lines
Trait	SNP	Chromosome	Position	Position(MB)	MAF	R2	P-value
ASI.NARC.2017.D1.	CM000784.4-148236103	8	148236103	148.236	0.47	0.21	3.7661e-06
ASI.NARC.2017.D1.	CM000781.4-19981946	5	19981946	19.9819	0.475	0.22	4.30396e-06
ASI.NARC.2017.D2	CM000782.4-92638567	6	92638567	92.6386	0.485	0.23	1.8347e-08
ASI.NARC.2017.D2	CM007647.1-136384870	1	136384870	136.385	0.47	0.25	5.01216e-08
ASI.NARC.2017.D2	CM007650.1-31688570	7	31688570	31.6886	0.44	0.26	5.41029e-08
ASI.NARC.2017.D2	CM007647.1-145708226	1	145708226	145.708	0.49	0.24	2.65255e-07
ASI.NARC.2017.D2	CM007647.1-64863767	1	64863767	64.8638	0.49	0.26	3.18065e-07
ASI.NARC.2017.D2	CM007647.1-22811064	1	22811064	22.8111	0.455	0.24	4.84556e-07
ASI.NARC.2017.D2	CM000780.4-156475940	4	156475940	156.476	0.455	0.27	8.20181e-07
ASI.NARC.2017.D2	CM000786.4-41957055	10	41957055	41.9571	0.455	0.24	1.94041e-06
ASI.NARC.2017.D2	CM000784.4-128904568	8	128904568	128.905	0.49	0.21	3.13419e-06
ASI.NARC.2017.D2	CM000781.4-166358283	5	166358283	166.358	0.485	0.22	3.4136e-06
ASI.NARC.2017.D2	CM000784.4-166262434	8	166262434	166.262	0.485	0.26	9.48359e-06
ASI.NARC.2018.D1	CM000784.4-104664253	8	104664253	104.664	0.5	0.23	5.60163e-07
ASI.NARC.2018.D1	CM000784.4-42645075	8	42645075	42.6451	0.49	0.21	1.10271e-06
ASI.NARC.2018.D1	CM000781.4-141289026	5	141289026	141.289	0.47	0.22	1.91211e-06
ASI.NARC.2018.D1	CM000781.4-141289027	5	141289027	141.289	0.47	0.24	1.91211e-06
ASI.NARC.2018.D1	CM000781.4-141289041	5	141289041	141.289	0.47	0.26	1.94668e-06
ASI.NARC.2018.D1	CM007649.1-32238837	3	32238837	32.2388	0.43	0.21	3.77704e-06
ASI.NARC.2018.D1	CM000786.4-60273784	10	60273784	60.2738	0.475	0.21	6.09413e-06
ASI.NARC.2018.D1	CM007648.1-57148182	2	57148182	57.1482	0.3	0.25	8.56304e-06
ASI.NARC.2018.D1	CM000781.4-190378098	5	190378098	190.378	0.47	0.21	9.11573e-06
ASI.NARC.2018.D2	CM000782.4-151622935	6	151622935	151.623	0.43	0.24	4.59686e-07
ASI.NARC.2018.D2	CM007648.1-106926489	2	106926489	106.926	0.4	0.234	7.09931e-06
ASI.NARC.2018.D2	CM007648.1-106926494	2	106926494	106.926	0.5	0.22	7.09931e-06
ASI.Peshawer.2017.D1	CM000785.4-29419	9	29419	0.029419	0.495	0.27	4.39056e-08
ASI.Peshawer.2017.D1	CM000780.4-31870977	4	31870977	31.871	0.455	0.26	4.70384e-08
ASI.Peshawer.2017.D1	CM007649.1-71386543	3	71386543	71.3865	0.47	0.24	4.70386e-08
ASI.Peshawer.2017.D1	CM007649.1-80640668	3	80640668	80.6407	0.485	0.27	5.7813e-07
ASI.Peshawer.2017.D1	CM000781.4-56986270	5	56986270	56.9863	0.455	0.22	1.60147e-06
ASI.Peshawer.2017.D1	CM000781.4-47071959	5	47071959	47.072	0.49	0.23	2.49334e-06
ASI.Peshawer.2017.D1	CM007649.1-112242037	3	112242037	112.242	0.5	0.21	3.60435e-06
ASI.Peshawer.2017.D1	CM000786.4-107452263	10	107452263	107.452	0.465	0.23	7.06458e-06
ASI.Peshawer.2017.D2	CM000780.4-237815405	4	237815405	237.815	0.5	0.22	1.63463e-07
ASI.Peshawer.2017.D2	CM000780.4-237815457	4	237815457	237.815	0.495	0.21	1.63463e-07
ASI.Peshawer.2017.D2	CM007647.1-1473047	1	1473047	1.47305	0.47	0.21	2.65416e-07
ASI.Peshawer.2017.D2	CM000780.4-237815591	4	237815591	237.816	0.49	0.27	3.00859e-07
ASI.Peshawer.2017.D2	CM007648.1-32648065	2	32648065	32.6481	0.455	0.09	9.16814e-07
ASI.Peshawer.2017.D2	CM000785.4-36423167	9	36423167	36.4232	0.455	0.28	1.07458e-06
ASI.Peshawer.2017.D2	CM000786.4-145473460	10	145473460	145.473	0.485	0.21	2.19373e-06
ASI.Peshawer.2017.D2	CM007647.1-1473043	1	1473043	1.47304	0.475	0.22	4.4173e-06
ASI.Peshawer.2017.D2	CM007647.1-1491876	1	1491876	1.49188	0.49	0.23	4.49624e-06
ASI.Peshawer.2017.D2	CM007647.1-1491914	1	1491914	1.49191	0.47	0.24	4.49624e-06
ASI.Peshawer.2017.D2	CM000784.4-54697891	8	54697891	54.6979	0.49	0.24	6.40051e-06
ASI.Peshawer.2017.D2	CM007647.1-166330255	1	166330255	166.33	0.465	0.23	6.72102e-06
ASI.Peshawer.2017.D2	CM007648.1-216414952	2	216414952	216.415	0.49	0.22	8.57426e-06
ASI.Peshawer.2018.D1	CM000780.4-33087733	4	33087733	33.0877	0.495	0.21	3.13268e-07
ASI.Peshawer.2018.D1	CM000780.4-197129793	4	197129793	197.13	0.47	0.29	9.66487e-07
ASI.Peshawer.2018.D1	CM007648.1-213238948	2	213238948	213.239	0.46	0.23	1.7621e-06
ASI.Peshawer.2018.D1	CM007647.1-258148404	1	258148404	258.148	0.485	0.27	3.16405e-06
ASI.Peshawer.2018.D1	CM007647.1-258148529	1	258148529	258.149	0.5	0.22	3.993e-06
ASI.Peshawer.2018.D1	CM007649.1-183506817	3	183506817	183.507	0.49	0.23	4.07896e-06
ASI.Peshawer.2018.D1	CM007650.1-76113111	7	76113111	76.1131	0.41	0.24	5.5443e-06
ASI.Peshawer.2018.D1	CM007647.1-246928594	1	246928594	246.929	0.455	0.26	6.1799e-06
ASI.Peshawer.2018.D1	CM000780.4-33087739	4	33087739	33.0877	0.495	0.22	6.46986e-06
ASI.Peshawer.2018.D1	CM000780.4-197129851	4	197129851	197.13	0.485	0.25	8.09075e-06
ASI.Peshawer.2018.D1	CM000780.4-197129690	4	197129690	197.13	0.465	0.29	9.20551e-06
ASI.Peshawer.2018.D2	CM000784.4-84847836	8	84847836	84.8478	0.47	0.21	4.24927e-11
ASI.Peshawer.2018.D2	CM000782.4-130298582	6	130298582	130.299	0.455	0.21	1.46626e-09
ASI.Peshawer.2018.D2	CM000784.4-161113535	7	161113535	161.114	0.5	0.21	5.47453e-09
ASI.Peshawer.2018.D2	CM007649.1-206860817	3	206860817	206.861	0.47	0.24	6.10724e-09
ASI.Peshawer.2018.D2	CM007648.1-86615409	2	86615409	86.6154	0.2	0.22	2.12751e-08
ASI.Peshawer.2018.D2	CM000781.4-131561712	5	131561712	131.562	0.495	0.23	8.58432e-07
ASI.Peshawer.2018.D2	CM007647.1-258192870	1	258192870	258.193	0.495	0.32	1.08498e-06
ASI.Peshawer.2018.D2	CM007649.1-9391164	3	9391164	9.39116	0.47	0.25	2.18703e-06
ASI.Peshawer.2018.D2	CM007649.1-203852046	3	203852046	203.852	0.49	0.22	3.56186e-06
ASI.Peshawer.2018.D2	CM000780.4-246427518	4	246427518	246.428	0.49	0.22	4.36767e-06
AWP1 .NARC.2017.D2	CM007648.1-192623626	2	192623626	192.624	0.33	0.1	5.93779e-06
AWP1 .NARC.2018.D1	CM007648.1-238378021	2	238378021	238.378	0.485	0.13	1.52147e-06
AWP1 .NARC.2018.D1	CM007648.1-138807858	2	138807858	138.808	0.485	0.22	3.95582e-06
AWP1 .NARC.2018.D2	CM007647.1-184420950	1	184420950	184.421	0.47	0.0380223	5.61206e-07
AWP1 .PARC.2017.D2	CM000784.4-108168323	8	108168323	108.168	0.495	0.12	5.41446e-06
AWP1.NARC.2017.D1	CM007647.1-160363841	1	160363841	160.364	0.37	0.0383829	4.88507e-06
AWP1.NARC.2017.D2	CM007648.1-88195175	2	88195175	88.1952	0.463303	0.195776	3.61705e-10
AWP1.NARC.2017.D2	CM007648.1-86660602	2	86660602	86.6606	0.068807	0.228962	1.27047e-07
AWP1.NARC.2017.D2	CM000780.4-165961955	4	165961955	165.962	0.455	0.12	1.43639e-07
AWP1.NARC.2017.D2	CM007648.1-184660041	2	184660041	184.66	0.47	0.32	1.48882e-07
AWP1.NARC.2017.D2	CM000780.4-25039050	4	25039050	25.039	0.23	0.34	2.11364e-06
AWP1.NARC.2017.D2	CM007649.1-35381660	3	35381660	35.3817	0.06	0.23	2.33233e-06
AWP1.NARC.2017.D2	CM000785.4-130489107	9	130489107	130.489	0.47	0.12	3.919e-06
AWP1.NARC.2018.D1	CM007648.1-238377974	2	238377974	238.378	0.485	0.31	1.52147e-06
AWP1.NARC.2018.D1	CM007648.1-8303697	2	8303697	8.3037	0.51	0.32	6.1774e-06
AWP1.NARC.2018.D1	CM007649.1-216738997	3	216738997	216.739	0.475	0.12	3.87797e-06
AWP1.NARC.2018.D1	CM000780.4-196501908	4	196501908	196.502	0.465	0.14	1.52224e-06
AWP1.NARC.2018.D1	CM000780.4-196501943	4	196501943	196.502	0.475	0.16	2.07682e-06
AWP1.NARC.2018.D1	CM000780.4-196501876	4	196501876	196.502	0.475	0.13	2.54393e-06
AWP1.NARC.2018.D1	CM000781.4-185616207	5	185616207	185.616	0.485	0.14	2.34421e-06
AWP1.NARC.2018.D1	CM000784.4-78246536	8	78246536	78.2465	0.055046	0.23	4.48447e-07
AWP1.NARC.2018.D1	CM000784.4-78246537	8	78246537	78.2465	0.485	0.21	4.48447e-07
AWP1.NARC.2018.D1	CM000784.4-72916388	8	72916388	72.9164	0.1	0.22	6.13458e-06
AWP1.NARC.2018.D1	CM000784.4-58102924	8	58102924	58.1029	0.07	0.21	9.00596e-06
AWP1.NARC.2018.D1	CM000786.4-148468397	10	148468397	148.468	0.43	0.22	1.40405e-07
AWP1.NARC.2018.D2	CM000782.4-28169365	6	28169365	28.1694	0.49	0.21	3.43963e-10
AWP1.NARC.2018.D2	CM000782.4-160024791	6	160024791	160.025	0.32	0.23	2.64224e-09
AWP1.NARC.2018.D2	CM007647.1-117877469	1	117877469	117.877	0.15	0.0417906	2.94781e-09
AWP1.NARC.2018.D2	CM000785.4-139974609	9	139974609	139.975	0.56	0.12	6.71357e-09
AWP1.NARC.2018.D2	CM000781.4-26861469	5	26861469	26.8615	0.41	0.32	6.93121e-09
AWP1.NARC.2018.D2	CM000780.4-100825767	4	100825767	100.826	0.36	0.12	2.87374e-07
AWP1.NARC.2018.D2	CM000781.4-183625460	5	183625460	183.625	0.485	0.16	9.99949e-07
AWP1.NARC.2018.D2	CM007650.1-49336533	3	49336533	49.3365	0.055046	0.21875	1.03294e-06
AWP1.NARC.2018.D2	CM000785.4-14925922	9	14925922	14.9259	0.455	0.12	1.61155e-06
AWP1.NARC.2018.D2	CM007647.1-78837254	1	78837254	78.8373	0.495	0.0450605	1.69284e-06
AWP1.NARC.2018.D2	CM007647.1-49490985	1	49490985	49.491	0.37	0.0489233	1.69709e-06
AWP1.NARC.2018.D2	CM007647.1-186270229	1	186270229	186.27	0.455	0.03756	4.69924e-06
AWP1.Peshawer.2017.D1	CM007647.1-19525844	1	19525844	19.5258	0.475	0.0600385	5.31504e-06
AWP1.Peshawer.2017.D1	CM000786.4-105283837	10	105283837	105.284	0.475	0.12	6.25906e-06
AWP1.Peshawer.2017.D1	CM000786.4-105283766	10	105283766	105.284	0.465	0.16	8.02437e-06
AWP1.Peshawer.2017.D1	CM007648.1-191355810	2	191355810	191.356	0.34	0.13	8.17061e-06
AWP1.Peshawer.2017.D2	CM007647.1-19525844	1	19525844	19.5258	0.475	0.0530007	4.45864e-07
AWP1.Peshawer.2017.D2	CM007647.1-297709775	1	297709775	297.71	0.37	0.36	5.73049e-07
AWP1.Peshawer.2017.D2	CM000784.4-90460931	8	90460931	90.4609	0.34	0.23	6.07088e-06
AWP1.Peshawer.2017.D2	CM007647.1-2197387	1	2197387	2.19739	0.47	0.0600385	9.39247e-06
AWP1.Peshawer.2018.D1	CM000784.4-159131376	8	159131376	159.131	0.475	0.13	5.72431e-06
AWP1.Peshawer.2018.D1	CM000782.4-2186339	6	2186339	2.18634	0.47	0.13	7.99875e-06
AWP1.Peshawer.2018.D1	CM000782.4-2186353	6	2186353	2.18635	0.455	0.16	7.99875e-06
AWP1.Peshawer.2018.D1	CM007647.1-42998067	1	42998067	42.9981	0.41	0.0490222	8.41656e-06
AWP1.Peshawer.2018.D1	CM007650.1-26720973	3	26720973	26.721	0.465	0.22	9.60141e-06
AWP1.Peshawer.2018.D2	CM007647.1-234081140	1	234081140	234.081	0.43	0.06	4.40404e-06
AWP1.Peshawer.2018.D2	CM007647.1-101810286	1	101810286	101.81	0.485	0.0418842	9.66149e-06
AWP1.Peshawer.2018.D2	CM007650.1-26720973	3	26720973	26.721	0.455	0.13	7.38342e-08
AWP1.Peshawer.2018.D2	CM000780.4-26115165	4	26115165	26.1152	0.41	0.23	7.46393e-06
AWP1.Peshawer.2018.D2	CM000782.4-152272801	6	152272801	152.273	0.41	0.12	5.2334e-06
AWP1.Peshawer.2018.D2	CM000782.4-136422120	6	136422120	136.422	0.455	0.19	7.06368e-06
AWP1.Peshawer.2018.D2	CM000784.4-138049395	8	138049395	138.049	0.49	0.13	1.00795e-06
AWP1.Peshawer.2018.D2	CM000785.4-10618349	9	10618349	10.6183	0.49	0.17	5.58304e-06
AWP1.Peshawer.2018.D2	CM000786.4-148468428	10	148468428	148.468	0.48	0.22	6.64844e-06
PGP 35C	CM007648.1-75060024	2	75060024	75.06	0.298165	0.251221	8.86e-06
PGP 35C	CM007649.1-40192741	3	40192741	40.1927	0.055046	0.21875	1.45e-05
PGP 35C	CM000780.4-67334834	4	67334834	67.3348	0.068807	0.228962	2.43e-05
PGP 35C	CM007648.1-56495557	2	56495557	56.4956	0.06422	0.202634	2.51e-05
PGP 35C	CM007648.1-56495634	2	56495634	56.4956	0.06422	0.202634	2.51e-05
PGP 35C	CM000780.4-155637135	4	155637135	155.637	0.055046	0.222428	3.08e-05
PGP 35C	CM000786.4-124729195	10	124729195	124.729	0.059633	0.217004	3.28e-05
PGP 35C	CM000782.4-13675789	5	13675789	13.6758	0.050459	0.234	3.32e-05
PGP 35C	CM007649.1-229869235	3	229869235	229.869	0.110092	0.155963	3.39e-05
PGP 35C	CM000780.4-93540857	4	93540857	93.5409	0.463303	0.195776	3.74e-05
PGP 45	CM007650.1-89641171	1	89641171	89.6412	174	0.25	7.33e-08
PGP 45	CM007650.1-89641182	1	89641182	89.6412	0.1743	0.25	7.33e-08
PGP 45	CM007650.1-89641020	1	89641020	89.641	0.197	0.23	1.95e-07
PGP 45	CM000785.4-159296406	9	159296406	159.296	0.155963	0.110092	4.24e-06
PGP 45	CM000782.4-165047392	5	165047392	165.047	0.050459	0.190503	4.67e-06
PGP 45	CM000782.4-165047443	5	165047443	165.047	0.050459	0.190503	4.67e-06
PGP 45	CM007650.1-89641011	1	89641011	89.641	0.220183	0.193521	5.12e-06
PGP 45	CM000781.4-75019853	5	75019853	75.0199	0.06422	0.184285	7.15e-06
PGP 45	CM000780.4-71485684	4	71485684	71.4857	0.082569	0.181147	9.03e-06
PGP35/ 45	CM000785.4-71176458	9	71176458	71.1765	0.110092	0.110092	3.47e-07
PGP35/ 45	CM007648.1-70558186	2	70558186	70.5582	0.252381	0.208716	2.97e-06
PGP35/ 45	CM007648.1-194437201	2	194437201	194.437	0.080952	0.216649	4.2e-06
PGP35/ 45	CM000785.4-89418071	9	89418071	89.4181	0.047619	0.208999	5.1e-06
PGP35/ 45	CM000785.4-120465712	9	120465712	120.466	0.066667	0.219164	1.01e-05
PGP35/ 45	CM007647.1-220900757	1	220900757	220.901	0.155	0.1559	1.26e-05
PGP35/ 45	CM007649.1-73728870	3	73728870	73.7289	0.238095	0.208827	1.62e-05
PGP35/ 45	CM007649.1-161912416	3	161912416	161.912	0.052381	0.217272	1.85e-05
PGP35/ 45	CM007649.1-225376365	3	225376365	225.376	0.109524	0.241214	1.92e-05
