# Supplementary material for: SNP-Based Genome-Wide Association Mapping of Pollen Viability Under Heat Stress in Tropical Zea mays L. Inbred Lines
Source: Front Genet. 2022 Mar 16;13:819849. doi: 10.3389/fgene.2022.819849 (PMC8966704; doi:10.3389/fgene.2022.819849)
Supplement: Supplementary file 3 [file Table1.XLSX]

## Sheet: Sheet1
Taxa	Inbred line	Source/Location	Pollen study lines	Genotyped lines	ASI-Normal	adj_WPP-Normal	ASI-HeatStress	adj_WPP-HeatStress	PGP35C	PGP45C	PGPratio
1	MAF12A-451-23	Exotic(CIMMYT)	MAF12A-451-23	MAF12A-451-23	-2.5	11.1925	-2	NA	2.33333	0.666667	0.285714
2	MAF13B-5451-3	Exotic(CIMMYT)	MAF13B-5451-3	MAF13B-5451-3	-2	15.5253	-2.5	7.5409	2.33333	1.33333	0.571429
3	MAF12B-5481-23	Exotic(CIMMYT)	MAF12B-5481-23	MAF12B-5481-23	-2	12.5254	-2.25	8.06326	1.66667	1	0.6
4	MAF12B-5481-25	Exotic(CIMMYT)	MAF12B-5481-25	MAF12B-5481-25	-2.75	14.8088	-2.75	13.0725	6.66667	1	0.15
5	MAF12B-5481-17	Exotic(CIMMYT)	MAF12B-5481-17		-2.33333	6.32637	-4.5	2.89349	3.33333	0.666667	0.2
6	MAF12B-5483-7	Exotic(CIMMYT)	MAF12B-5483-7	MAF12B-5483-7	-3	28.0255	-2.75	20.7911	6	0.666667	0.111111
7	MAF12A-481-84	Exotic(CIMMYT)		MAF12A-481-84	-3.25	57.6799	-2.5	54.5792	0.666667	0.333333	0.5
8	MAF-13A-481-12	Exotic(CIMMYT)		MAF-13A-481-12	-2.5	25.7996	-3.25	30.0441	7.33333	0.666667	0.0909091
9	MAF13B-5451-13	Exotic(CIMMYT)	MAF13B-5451-13		-2.25	26.3633	-2	24.5034	6.66667	1	0.15
10	MCML161	Exotic(CIMMYT)	MCML161	MCML161	-2.75	18.0787	-3.75	13.077	50	23	0.46
11	MCML165	Exotic(CIMMYT)			-3.5	13.2484	-3.25	12.8076	1.66667	0	0
12	MCML451Q	Exotic(CIMMYT)		MCML451Q	-2.75	20.2679	-3.5	8.75521	14.6667	10.3333	0.704545
13	MCLO2450Q	Exotic(CIMMYT)		MCLO2450Q	-2.5	12.3454	-2	8.52576	5.66667	2	0.352941
14	MLNTP-Y C7	Exotic(CIMMYT)		MLNTP-Y C7	-2.5	36.1913	-2.5	27.4699	16	5.33333	0.333333
15	MLNTP-Y C4	Exotic(CIMMYT)	MLNTP-Y C4	MLNTP-Y C4	-2.25	13.2016	-2.75	12.8427	50.3333	8	0.15894
16	MTZPB Prol C4	Exotic(CIMMYT)		MTZPB Prol C4	-2.5	45.173	-3.75	29.4801	66.6667	26.6667	0.4
17	MBR 9928 DMRSR LM C1	Exotic(CIMMYT)	MTZL COMP 1 C6 LN C1	MBR 9928 DMRSR LM C1	-2.75	34.4885	-2	30.9619
18	MTZL COMP 1 C6 LN C1	Exotic(CIMMYT)	MLA POSTA SEQUIA C6	MTZL COMP 1 C6 LN C1	-2.5	43.9798	-2.75	39.3045	0	0	0
19	MLA POSTA SEQUIA C6	Exotic(CIMMYT)		MLA POSTA SEQUIA C6	-3.75	37.9138	-2.25	39.758	0	0	0
20	MSint Marzoca Larga	Exotic(CIMMYT)		MSint Marzoca Larga	-2.75	12.0086	-4.25	7.30667	10.6667	2.66667	0.25
21					-2.5	75.5334	-3.25	48.0304	11	20.3333	1.84848
22	MAcr 97 TZL Comp 1-W LN C1	Exotic(CIMMYT)	MAcr 97 TZL Comp 1-W LN C1	MAcr 97 TZL Comp 1-W LN C1	-2.75	11.8594	-1.75	9.80898	57.6667	16	0.277457
23	MAcr 9931 DMRSR LN SYN F2	Exotic(CIMMYT)		MAcr 9931 DMRSR LN SYN F2	-2.5	27.7751	-2	26.6992	4.66667	0	0
24	MTZE-W Pop DT C5 STR C5	Exotic(CIMMYT)	MTZE-W Pop DT C5 STR C5	MTZE-W Pop DT C5 STR C5	-2.75	7.58041	-2.25	5.86261	17.3333	0	0
25	MTZE-Y Pop DT C5 STR C5	Exotic(CIMMYT)		MTZE-Y Pop DT C5 STR C5	-3.25	42.5791	-2	23.4191	9.66667	4	0.413793
26	M2014 TZE-W DT STR	Exotic(CIMMYT)	M2014 TZE-W DT STR	M2014 TZE-W DT STR	-2.75	14.0204	-2.5	11.7257	11	4.66667	0.424242
27	M2014 TZE-Y DT STR	Exotic(CIMMYT)		M2014 TZE-Y DT STR	-2.75	96.5048	-2.75	64.8459	6	4	0.666667
28	M2012 TZE-W Pop DT C4 STR C5	Exotic(CIMMYT)	MTZE-W Pop DT C4 STR C5	M2012 TZE-W Pop DT C4 STR C5	-3	38.3617	-2.25	29.5068	5	4	0.8
29	M2012 TZE-Y Pop DT C4 STR C5	Exotic(CIMMYT)		M2012 TZE-Y Pop DT C4 STR C5	-2.75	27.9414	-3.25	13.4832	78.3333	1.66667	0.0212766
30	MTZE-W Pop DT C4 STR C5	Exotic(CIMMYT)		MTZE-W Pop DT C4 STR C5	-3.66667	8.72519	-3.25	8.54843	93.6667	1.33333	0.0142349
31	MTZE-Y Pop DT C4 STR C5	Exotic(CIMMYT)		MTZE-Y Pop DT C4 STR C5	-3.75	83.5167	-2.75	85.9234	13.3333	1.66667	0.125
32	MDTE STR-W Syn Pop C3	Exotic(CIMMYT)	MDTE STR-W Syn Pop C3	MDTE STR-W Syn Pop C3	-4.33333	46.2039	-3	35.496	17.6667	0	0
33	MDTE STR-Y Syn Pop C3	Exotic(CIMMYT)		MDTE STR-Y Syn Pop C3	-3.5	30.5877	-2.75	34.0495	12	0	0
34	M2009 TZE-OR1 DT STR	Exotic(CIMMYT)	M2009 TZE-OR1 DT STR	M2009 TZE-OR1 DT STR	-3.75	31.2975	-2.75	66.0784	50	25	0.5
35	M2009 TZE-OR2 DT STR	Exotic(CIMMYT)		M2009 TZE-OR2 DT STR	-2.75	19.5906	-3	40.2208	0	0	0
36	M2009 TZE-OR1 DT STR QPM	Exotic(CIMMYT)	M2009 TZE-OR2 DT STR QPM	M2009 TZE-OR1 DT STR QPM	-2.5	20.3528	-3	7.9617	15.3333	0	0
37	M2009 TZE-OR2 DT STR QPM	Exotic(CIMMYT)		M2009 TZE-OR2 DT STR QPM	-0.25	39.4484	-2.75	25.3362	4	0	0
38	MEV DT-W 2008 STR	Exotic(CIMMYT)		MEV DT-W 2008 STR	-2	16.2129	-2.5	8.53197	4.33333	1.33333	0.307692
39	M2009 TZE-W Pop DT STR	Exotic(CIMMYT)		M2009 TZE-W Pop DT STR	-2.25	18.0833	-2.25	9.26768	1.66667	2	1.2
40	M2009 TZE-Y Pop DT STR	Exotic(CIMMYT)		M2009 TZE-Y Pop DT STR	-2.25	11.1436	-3.25	5.14854	8.33333	1.33333	0.16
41	M2004 TZE-W Pop DT STR C4	Exotic(CIMMYT)	M2004 TZE-W Pop DT STR C4	M2004 TZE-W Pop DT STR C4	-3.25	22.8962	-3.5	22.5642	22.3333	2	0.0895522
42	M2004 TZE-Y Pop DT STR C4	Exotic(CIMMYT)			-3.25	14.9454	-4	10.5161	8.33333	3	0.36
43	MTZE Comp 3 DT C2 F2 (RE)	Exotic(CIMMYT)	MTZE Comp 3 DT C2 F2 (RE)	MTZE Comp 3 DT C2 F2 (RE)	-2.75	17.4391	-3.25	7.43227	5.33333	0	0
44	M2013 TZEE-W DT STR	Exotic(CIMMYT)		M2013 TZEE-W DT STR	-2.25	13.411	-2.25	8.7643	70.6667	21	0.29717
45	M2013 TZEE-Y DT STR	Exotic(CIMMYT)	M2013 TZEE-Y DT STR	M2013 TZEE-Y DT STR	-2.25	24.1503	-3	16.2494	8	2	0.25
46	M2012 TZEE-W DT STR	Exotic(CIMMYT)		M2012 TZEE-W DT STR	-3	22.6788	-3	17.295	8.33333	3	0.36
47	M2009 TZE-OR2 STR	Exotic(CIMMYT)		M2009 TZE-OR2 STR	-3.75	34.3776	-3.5	26.7099	8.33333	0	0
48	M2009 TZEE-W STR	Exotic(CIMMYT)		M2009 TZEE-W STR	-3	11.2545	-3	14.5126	0	0	0
49	M2009 TZEE-OR1 STR	Exotic(CIMMYT)	M2009 TZEE-OR1 STR	M2009 TZEE-OR1 STR	-2.75	27.1051	-2	40.8627	14.6667	2.33333	0.159091
50	M2009 TZEE OR2 STR QPM	Exotic(CIMMYT)	M2009 TZEE OR1 STR QPM	M2009 TZEE OR2 STR QPM	-3.25	27.6736	-2	24.6779	3.66667	0	0
51	M2009 TZEE OR1 STR QPM	Exotic(CIMMYT)		M2009 TZEE OR1 STR QPM	-2.75	36.3609	-2.5	19.1986	0	0	0
52	M2008 TZEE-W STR	Exotic(CIMMYT)		M2008 TZEE-W STR	-2.5	18.7305	-2.5	8.31677	84.3333	26.3333	0.312253
53	M2008 TZEE-Y STR	Exotic(CIMMYT)	M2008 TZEE-Y STR	M2008 TZEE-Y STR	-2.25	14.741	-3.5	3.41637	70.6667	54.3333	0.768868
54	MTZEE-W POP STR QPM C0	Exotic(CIMMYT)		MTZEE-W POP STR QPM C0	-3	35.68	-2.5	11.0238	57.3333	13	0.226744
55	MTZEE-W POP STR C5	Exotic(CIMMYT)	MTZEE-W POP STR C5	MTZEE-W POP STR C5	-3	31.2329	-2	21.9482	69.6667	2	0.0287081
56	MTZEE-W STR 107 BC2	Exotic(CIMMYT)			-3.25	28.086	-3	21.6408	66	25.3333	0.383838
57	M2004 TZEE-W POP STR C4	Exotic(CIMMYT)	M2004 TZEE-W POP STR C4	M2004 TZEE-W POP STR C4	-3	7.81785	-1.75	6.79877	74	13.3333	0.18018
58	MTZEE-Y STR 104 BC2	Exotic(CIMMYT)			-3	12.9638	-2.75	7.73936	64.6667	9.66667	0.149485
59	MTZEE-W POP DT C2 STR C5	Exotic(CIMMYT)	MTZEE-W POP DT C2 STR C5	MTZEE-W POP DT C2 STR C5	-2.25	15.1092	-2.25	9.18823	66.6667	33.6667	0.505
60	MTZEE-Y POP DT C2 STR C5	Exotic(CIMMYT)		MTZEE-Y POP DT C2 STR C5	-2.25	19.531	-2.75	26.8493	55.6667	21.6667	0.389222
61	M2000 SYN EE-W STR (RE)	Exotic(CIMMYT)		M2000 SYN EE-W STR (RE)	-2.66667	10.3703	-3.5	5.82847	55.6667	6	0.107784
62	MTZBR E1d.-3 CS	Exotic(CIMMYT)		MTZBR E1d.-3 CS	-3	17.491	-2.5	15.2775	57	5.33333	0.0935673
63	MTZBR E1d.-3 W C2	Exotic(CIMMYT)	MTZBR E1d.-3 W C2	MTZBR E1d.-3 W C2	-3.25	25.0101	-3.5	23.5301	51.6667	18.3333	0.354839
64	MTZBR E1d.-3 Y C2	Exotic(CIMMYT)		MTZBR E1d.-3 Y C2	-2.5	26.4773	-1.75	27.7288	57	6.33333	0.111111
65	MBR 9928-DMRSRC1	Exotic(CIMMYT)		MBR 9928-DMRSRC1	-2.75	16.5686	-2.75	15.2915	64.3333	25	0.388601
66	MBR 9943-DMRSRC1	Exotic(CIMMYT)		MBR 9943-DMRSRC1	-2.75	38.0472	-3	36.3577	48.3333	7.66667	0.158621
67	MBR TZL Comp 4 DMRSR	Exotic(CIMMYT)	MBR TZL Comp 4 DMRSR	MBR TZL Comp 4 DMRSR	-2.25	62.0139	-2.25	52.7926	40	20.3333	0.508333
68	MAma TZBR-W C4	Exotic(CIMMYT)	MAma TZBR-W C4	MAma TZBR-W C4	-2.75	24.2133	-2.25	13.8741	64	6.66667	0.104167
69	MAma TZBR-Y	Exotic(CIMMYT)		MAma TZBR-Y	-2.25	33.1225	-2.75	21.2041	57.3333	9	0.156977
70	MTZBR Comp 1-W C1	Exotic(CIMMYT)		MTZBR Comp 1-W C1	-3.25	27.645	-2.25	17.8539	46.6667	14	0.3
71	MTZBR Comp 2-W C1	Exotic(CIMMYT)		MTZBR Comp 2-W C1	-3.5	35.8239	-2.75	32.7695	56	16	0.285714
72	MTZBR Comp 1-Y C2	Exotic(CIMMYT)			-3.25	17.32	-2.75	13.659	36.6667	11.3333	0.309091
73	MTZBR Comp 2-Y C2	Exotic(CIMMYT)		MTZBR Comp 2-Y C2	-3.75	14.3368	-3	16.0532	45.3333	4.33333	0.0955882
74	MTK195	Exotic(CIMMYT)		MTK195	-4	36.8812	-3.25	19.499	59	6.66667	0.112994
75	MFAO175	Exotic(CIMMYT)	MFAO175	MFAO175	-3.66667	29.0567	-3	16.9358	48.6667	5.66667	0.116438
76	MIDAFA0230	Exotic(CIMMYT)		MIDAFA0230	-2.66667	51.1698	-2.75	40.9364	52.6667	8.66667	0.164557
77	MSweet Corn Yellow CIMMYT	Exotic(CIMMYT)		MSweet Corn Yellow CIMMYT	-2.75	31.8382	-3.25	11.1341	61.6667	13.3333	0.216216
78	MPOP corn CIMMYT	Exotic(CIMMYT)		MPOP corn CIMMYT	-3	27.3883	-3.5	15.3823	57.6667	7	0.121387
79	MTZMI748	Exotic(CIMMYT)		MTZMI748	-3.75	39.4112	-2.75	19.087	50.6667	4.66667	0.0921053
80	MTZMI754	Exotic(CIMMYT)		MTZMI754	-3	37.395	-2.75	14.1562	62	5	0.0806452
81	MTZMI755	Exotic(CIMMYT)	MTZMI755		-3	48.7539	-2.25	26.1644	65	29.6667	0.45641
82	MTZMI882	Exotic(CIMMYT)			-2.5	81.3626	-2.75	39.1832	77.3333	18	0.232759
83	MTZMI889	Exotic(CIMMYT)	MTZMI889	MTZMI889	-2.5	25.4666	-2.75	9.21443	76.3333	12	0.157205
84	MTZMI1162	Exotic(CIMMYT)		MTZMI1162	-3	35.4768	-3	11.647	62.6667	9.33333	0.148936
85	MTZMI878	Exotic(CIMMYT)		MTZMI878	-2.5	33.9749	-3.25	32.4239	55.3333	5	0.0903614
86	MTZMI886	Exotic(CIMMYT)	MTZMI886	MTZMI886	-3.25	11.5984	-3.66667	9.18669	77.3333	13	0.168103
87	MTZMI909	Exotic(CIMMYT)		MTZMI909	-2.75	13.9079	-3.25	6.85156	75	15	0.2
88	MTZMI860	Exotic(CIMMYT)		MTZMI860	-2.5	27.3683	-2.5	21.829	59.3333	9.66667	0.162921
89	MTZMI861	Exotic(CIMMYT)		MTZMI861	-2.75	57.7086	-2.25	59.8705	75.3333	7	0.0929204
90	MTZMI869	Exotic(CIMMYT)		MTZMI869	-3.25	21.2996	-2.75	8.44711	92.6667	8.33333	0.0899281
91	MTZMI870	Exotic(CIMMYT)		MTZMI870	-3	15.0797	-2.25	8.53611	71.3333	3.66667	0.0514019
92	MTZMI1163	Exotic(CIMMYT)		MTZMI1163	-2.5	16.3897	-2.5	6.99021	61	6	0.0983607
93	MTZMI1165	Exotic(CIMMYT)	MTZMI1165	MTZMI1165	-2.75	30.2884	-2.75	18.8627	73	10.3333	0.141553
94	MTZMI1240	Exotic(CIMMYT)	MTZMI1240	MTZMI1240	-2.75	40.3773	-3.25	15.7332	59.3333	6.33333	0.106742
95	MTZMI1241	Exotic(CIMMYT)		MTZMI1241	-2.25	21.4333	-2.75	12.1007	56.6667	12.3333	0.217647
96	MTZMI407-SHORT	Exotic(CIMMYT)		MTZMI407-SHORT	-2	33.9395	-3	17.8049	56.3333	15.6667	0.278107
97	MTZMI407-SHORT	Exotic(CIMMYT)		MTZMI407-SHORT	-2.75	30.0878	-3	12.9214	70	39.3333	0.561905
98	MTZMI407	Exotic(CIMMYT)	MTZMI407	MTZMI407	-3.25	19.3461	-3	3.70456	59	3.33333	0.0564972
99	M1508-15	Exotic(CIMMYT)	M1508-15	M1508-15	-2.5	33.9918	-3.25	13.0685	53.3333	3.66667	0.06875
100	M1508-22	Exotic(CIMMYT)		M1508-22	-2.25	8.2461	-3.25	5.87843	81	10.3333	0.127572
101	M1508-25	Exotic(CIMMYT)	M1508-25	M1508-25	-2.25	21.955	-2.5	10.3653	73	3.66667	0.0502283
102	M1508-27	Exotic(CIMMYT)			-3	17.8098	-2.66667	12.5204	62.3333	2.66667	0.0427807
103	M1508-29	Exotic(CIMMYT)		M1508-29	-2.25	41.1688	-3.5	63.1059	65.3333	20.3333	0.311224
104	MSM1	Indigenous MSM(NARC)		MSM1	-2.25	71.2752	-1.75	76.3481	61.6667	0	0
105	MSM2	Indigenous MSM(NARC)	MSM2		-2.25	22.7829	-3	11.6762	50.3333	12.6667	0.251656
106	MSM3	Indigenous MSM(NARC)		MSM3	-3.25	8.63042	-2.75	3.96275	74.6667	27	0.361607
107	MSM4	Indigenous MSM(NARC)		MSM4	-2.75	15.6589	-2.75	13.635	92.6667	14.3333	0.154676
108	MSM5	Indigenous MSM(NARC)		MSM5	-2.75	42.1653	-3	39.4425	7.66667	9.33333	1.21739
109	MSM6	Indigenous MSM(NARC)	MSM6	MSM6	-2.75	46.3206	-3.25	46.0642	5	2.66667	0.533333
110	MSM7	Indigenous MSM(NARC)		MSM7	-2.75	34.6688	-2.75	29.4445	3	2	0.666667
111	MSM8	Indigenous MSM(NARC)	MSM8		-2.25	36.3333	-2.5	28.2864	86.3333	43	0.498069
112	MSM9	Indigenous MSM(NARC)		MSM9	-3	20.7362	-2.75	11.8045	83.6667	9.33333	0.111554
113	MSM10	Indigenous MSM(NARC)	MSM10		-2.25	47.8713	-2.75	46.5077	55.3333	23	0.415663
114	MSM11	Indigenous MSM(NARC)		MSM11	-2.75	81.6199	-2.75	83.4564	7.33333	0.333333	0.0454545
115	MSM12	Indigenous MSM(NARC)		MSM12	-2.75	60.9375	-2.5	62.1668	1	1	1
116	MSM13	Indigenous MSM(NARC)		MSM13	-2.25	25.4676	-2.75	11.3708	21.3333	0	0
117	MSM14	Indigenous MSM(NARC)	MSM14	MSM14	-3	76.5797	-2.5	93.9114
118	MSM15	Indigenous MSM(NARC)		MSM15	-2.75	52.5625	-3	35.4059	71	8.33333	0.117371
119	MSM16	Indigenous MSM(NARC)	MSM16	MSM16	-2.25	58.0347	-2.25	55.6111	71.3333	51.6667	0.724299
120	MSM17	Indigenous MSM(NARC)		MSM17	-2.5	44.9275	-2.75	33.5818	NA	NA	NA
121	MSM18	Indigenous MSM(NARC)	MSM18	MSM18	-2.25	31.3842	-2.5	27.1049	NA	NA	NA
122	MSM19	Indigenous MSM(NARC)		MSM19	-2.25	13.3435	-3.25	6.50253	NA	NA	NA
123	MSM20	Indigenous MSM(NARC)	MSM20	MSM20	-1.75	29.5453	-3	26.8028	NA	NA	NA
124	MSM21	Indigenous MSM(NARC)		MSM21	-2.25	32.278	-3	21.4679	NA	NA	NA
125	MSM22	Indigenous MSM(NARC)		MSM22	-2.75	41.2327	-2.5	34.7317	NA	NA	NA
126	MSM23	Indigenous MSM(NARC)	MSM23	MSM23	-3.25	19.4377	-2.75	8.45026	NA	NA	NA
127	MSM24	Indigenous MSM(NARC)	MSM24	MSM24	-2.75	20.9259	-2.5	15.0679	NA	NA	NA
128	MSM25	Indigenous MSM(NARC)	MSM26	MSM25	-2.25	11.6538	-2.75	10.6085	NA	NA	NA
129	MSM26	Indigenous MSM(NARC)		MSM26	-2.75	16.5097	-3.66667	13.2272	NA	NA	NA
130	MSM27	Indigenous MSM(NARC)		MSM27	-2.25	24.468	-2.75	18.3304	NA	NA	NA
131	MSM28	Indigenous MSM(NARC)	MSM28	MSM28	-2.25	27.5872	-2.75	21.7981	NA	NA	NA
132	MSM29	Indigenous MSM(NARC)		MSM29	-2.25	16.9031	-2.25	10.4894	NA	NA	NA
133	MSM30	Indigenous MSM(NARC)		MSM30	-2.75	49.0356	-2.75	36.8375	NA	NA	NA
134	MSM31	Indigenous MSM(NARC)		MSM31	-2	27.0776	-2.5	34.0098	NA	NA	NA
135	MSM32	Indigenous MSM(NARC)		MSM32	-2.25	61.3442	-3.25	36.5947	NA	NA	NA
136	MSM33	Indigenous MSM(NARC)		MSM33	-2.25	18.8587	-2.5	9.83178	NA	NA	NA
137	MSM34	Indigenous MSM(NARC)		MSM34	-2.25	28.4391	-2.75	19.4476	NA	NA	NA
138	Mokwa 2014	Indigenous MSM(NARC)	Mokwa 2014	Mokwa 2014	-2.75	80.6449	-2.75	122.116	NA	NA	NA
139	M11A11930	Indigenous MSM(NARC)		M11A11930	-2.33333	49.6518	-3.5	35.3294	NA	NA	NA
140	M15A20783	Indigenous MSM(NARC)		M15A20783	-2.25	21.2185	-2.25	17.4163	NA	NA	NA
141	M15A20784	Indigenous MSM(NARC)	M15A20784	M15A20784	-2.25	29.3462	-1.75	39.049	NA	NA	NA
142	Mokwa 2014A	Indigenous MSM(NARC)		Mokwa 2014A	-2	88.9977	-2.75	96.6707	NA	NA	NA
143	M15A20785	Indigenous MSM(NARC)		M15A20785	-2.25	60.4155	-2.75	62.1689	NA	NA	NA
144	M11A11927	Indigenous MSM(NARC)		M11A11927	-2.25	46.5452	-2.5	43.0139	NA	NA	NA
145	M12C24118	Indigenous MSM(NARC)	M12C24118	M12C24118	-2.25	61.6177	-3	62.8691	NA	NA	NA
146	M09C7141	Indigenous MSM(NARC)	M09C7141	M09C7141	-2.25	38.6416	-2.75	36.375	NA	NA	NA
147	M15A20786	Indigenous MSM(NARC)	M15A20786	M15A20786	-2.25	32.4945	-3.25	33.813	NA	NA	NA
148	11A11981	Indigenous MSM(NARC)		11A11981	-2.25	57.5176	-2.25	32.4001	NA	NA	NA
149	Ibadan Isolation	Indigenous MSM(NARC)		Ibadan Isolation	-2.25	49.6162	-2.75	44.3951	NA	NA	NA
150	Ibadan Isolation	Indigenous MSM(NARC)		Ibadan Isolation	-2	60.0012	-3	56.9955	NA	NA	NA
151	15A21141	Indigenous MSM(NARC)	M15A21141	15A21141	-2.5	55.867	-2.75	39.4377	NA	NA	NA
152	15A21141B	Indigenous MSM(NARC)		15A21141B	-2.25	64.4724	-2.75	69.345	NA	NA	NA
153	14A20700	Indigenous MSM(NARC)		14A20700	-2	64.8638	-2.75	65.3224	NA	NA	NA
154	15A20778	Indigenous MSM(NARC)	M15A20778	15A20778	-2.75	65.7912	-3	63.5269	NA	NA	NA
155	14A21611	Indigenous MSM(NARC)		14A21611	-2.75	79.4724	-2	74.9711	NA	NA	NA
156	14A21616	Indigenous MSM(NARC)	M14A21616	14A21616	-2.75	70.7734	-2.75	79.275	NA	NA	NA
157	NCEV-1270-1	Indigenous MSM(NARC)		NCEV-1270-1	-2.5	46.3897	-2.5	26.7296	NA	NA	NA
158	NCEV-1270-2	Indigenous MSM(NARC)			-2.75	55.3926	-2.25	31.2833	NA	NA	NA
159	NCEV-1270-3	Indigenous MSM(NARC)		NCEV-1270-3	-3.25	50.54	-2.75	34.1993	NA	NA	NA
160	NCEV-1270-4	Indigenous MSM(NARC)	MNCEV-1270-4		-3.25	47.8579	-3	56.3925	NA	NA	NA
161	NCEV-1270-5	Indigenous MSM(NARC)		NCEV-1270-5	-2.25	54.8774	-0.25	40.9406	NA	NA	NA
162	NCEV-1270-6	Indigenous MSM(NARC)		NCEV-1270-6	-2	40.8497	-4.25	33.5589	NA	NA	NA
163	Sweet Corn Yellow	Indigenous MSM(NARC)		Sweet Corn Yellow	-2.5	54.4257	-1.75	34.0365	NA	NA	NA
164	Sweet Corn White	Indigenous MSM(NARC)		Sweet Corn White	-3.5	19.0458	-2.25	4.43236	NA	NA	NA
165	NCEV-1530-1	Indigenous MSM(NARC)	MNCEV-1530-1	NCEV-1530-1	-4.25	38.5929	-2.75	35.6692	NA	NA	NA
166	NCEV-1530-2	Indigenous MSM(NARC)		NCEV-1530-2	-1.75	51.1253	-2.5	28.9301	NA	NA	NA
167	NCEV-1530-3	Indigenous MSM(NARC)	MNCEV-1530-3	NCEV-1530-3	-2.25	59.7828	-2.75	59.6743	NA	NA	NA
168	NCEV-1530-4	Indigenous MSM(NARC)	MNCEV-1530-4		-2	28.9248	-2.5	22.7673	NA	NA	NA
169	NCEV-1530-5	Indigenous MSM(NARC)	MNCEV-1530-5	NCEV-1530-5	-2	50.5321	-2.75	52.1144	NA	NA	NA
170	NCEV-1530-6	Indigenous MSM(NARC)	MNCEV-1530-6	NCEV-1530-6	-2.25	85.2602	-2.75	77.5672
171	NCEV-1530-7	Indigenous MSM(NARC)		NCEV-1530-7	-2.75	65.836	-2.5	36.465
172	NCEV-1530-8	Indigenous MSM(NARC)	MNCEV-1530-8	NCEV-1530-8	-2.25	92.5387	-2.75	84.202
173	NCEV-1530-9	Indigenous MSM(NARC)	MNCEV-1530-9	NCEV-1530-9	-2.5	72.7563	-3	83.2145
174	NCEV-1530-10	Indigenous MSM(NARC)		NCEV-1530-10	-3.5	43.4639	-3.25	30.5367
175	NCEV-1530-11	Indigenous MSM(NARC)	MNCEV-1530-11	NCEV-1530-11	-2.5	73.2345	-2.75	80.6345
176	NCEV-1530-12	Indigenous MSM(NARC)		NCEV-1530-12	-3.25	32.1566	-3.25	44.0254
177	NCEV-1530-13	Indigenous MSM(NARC)		NCEV-1530-13	-2.25	37.8985	-2	32.8128
178	EV-7004-Q	Indigenous MSM(NARC)		EV-7004-Q	-3	31.6154	-1.75	19.6332
179	Margala	Indigenous MSM(NARC)		Margala	-3.75	18.5142	-2.25	4.91037
180	MMT-1	Indigenous MSM(NARC)		MMT-1	-2.75	43.1043	-2.5	14.3296	NA	NA	NA
181	MMT-2	Indigenous MSM(NARC)	MMT-2	MMT-2	-2.75	39.3538	-3.25	44.712	NA	NA	NA
182	MNCEV-1530-9	Indigenous MSM(NARC)		MNCEV-1530-9	-1.75	50.5424	-3	41.5862	NA	NA	NA
183	MNP-4	Indigenous MSM(NARC)	MNP-4	MNP-4	-2.25	24.0151	-2.5	26.1456	NA	NA	NA
184	Agati-2002	Indigenous MSM(NARC)		Agati-2002	-3	20.6379	-2.5	23.0458	NA	NA	NA
185	NV-1097	Indigenous MSM(NARC)		NV-1097	-2.25	59.3231	-2.5	53.3406	NA	NA	NA
186	Islamabad Gold	Indigenous MSM(NARC)	Islamabad Gold		-2.25	45.8346	-3.25	35.8942	NA	NA	NA
187	MSM14855	Indigenous KPK		MSM14855	-2.5	51.113	-2.75	37.0804	NA	NA	NA
188	MSM14856	Indigenous KPK		MSM14856	-2.5	21.0826	-2.5	28.5895	NA	NA	NA
189	MSM14857	Indigenous KPK		MSM14857	-2.25	53.6067	-2.75	51.1728	NA	NA	NA
190	MSM14858	Indigenous KPK		MSM14858	-2.25	38.4983	-2.75	25.3211	NA	NA	NA
191	MSM14860	Indigenous KPK		MSM14860	-2.5	63.9882	-2.5	36.0153	NA	NA	NA
192	MSM14861	Indigenous KPK		MSM14861	-2.75	34.6068	-2.5	35.4177	NA	NA	NA
193	MSM14864	Indigenous KPK		MSM14864	-2.5	65.3151	-2.5	53.4931	NA	NA	NA
194	MSM14865	Indigenous KPK		MSM14865	-2.75	24.6979	-2.25	30.6855	NA	NA	NA
195	MSM14866	Indigenous KPK		MSM14866	-3.75	67.5684	-2.75	70.224	NA	NA	NA
196	MSM14868	Indigenous KPK		MSM14868	-2.75	66.7991	-2.75	32.7835	NA	NA	NA
197	MSM14869	Indigenous KPK		MSM14869	-3	80.2444	-2.5	52.5567	NA	NA	NA
198	MSM14876	Indigenous Balochistan(Quetta)	MSM14876	MSM14876	-2.25	39.4613	-3	27.3767	NA	NA	NA
199	MSM14871	Indigenous Balochistan(Quetta)		MSM14871	-2.75	18.4981	-2.75	9.85671	NA	NA	NA
200	MSM14876	Indigenous Balochistan(Ziarat)	MSM14876	MSM14876	-2.25	20.8331	-2.75	5.58982	NA	NA	NA
201	MSM14873	Indigenous Balochistan(Ziarat)		MSM14873	-3	44.3486	-2.5	24.8261	NA	NA	NA
202	MSM14875	Indigenous Balochistan(Kalat)		MSM14875	-2	43.7066	-2.25	37.4056	NA	NA	NA
203	MSM14876	Indigenous Balochistan(Kalat)	MSM14876	MSM14876	-2.25	38.1513	-3	26.0584	NA	NA	NA
204	MSM14877	Indigenous Balochistan(Kalat)		MSM14877	-3	16.6555	-3	13.2863	NA	NA	NA
205	MSM14881	Indigenous Balochistan(Ziarat)		MSM14881	-4	17.5776	-3	10.5532	NA	NA	NA
206	MSM14885	Indigenous Balochistan(Loralai)		MSM14885	-2.75	31.1139	-3	35.815	NA	NA	NA
207	MSM14887	Indigenous Balochistan(Loralai)		MSM14887	-3.25	33.947	-2.5	27.0159	NA	NA	NA
208	MSM14888	Indigenous Balochistan(Loralai)		MSM14888	-2.5	45.4554	-2.5	46.653	NA	NA	NA
209	MSM14890	Indigenous Balochistan(Sibbi)			-3.25	65.1478	-2.75	67.2439	NA	NA	NA
210	MSM14891	Indigenous Balochistan(Sibbi)		MSM14891	-2.5	65.3678	-2.5	57.5341	NA	NA	NA
211	MSM14893	Indigenous Balochistan(Quetta)		MSM14893	-3.25	23.2473	-3	13.8494	NA	NA	NA
212	MSM14896	Indigenous Balochistan(Qila Abdullah)		MSM14896	-2.5	12.7358	-2.75	16.999	NA	NA	NA
213	MSM14897	Indigenous Balochistan(Qila Abdullah)		MSM14897	-2.75	36.9406	-3.25	60.4923	NA	NA	NA
214	MSM14905	Indigenous Balochistan(Qila Abdullah)	MSM14905		-2.5	65.9862	-2.75	75.8016	NA	NA	NA
215	MSM14910	Indigenous Balochistan(Chaghi)	MSM14910	MSM14910	-3	80.0858	-2.75	65.1958	NA	NA	NA
216	MSM14919	Indigenous Balochistan(Qila Saifullah)	MSM14919	MSM14919	-2.25	35.6874	-3.25	36.007	NA	NA	NA
217	MSM14921	Indigenous Balochistan(Qila Saifullah)		MSM14921	-3.66667	93.6781	-3	70.6811
218	MSM14923	Indigenous Balochistan(Loralai)		MSM14923	-2.5	57.0819	-2.75	10.3379	NA	NA	NA
219	MSM14925	Indigenous Balochistan(Pishin)		MSM14925	-2.75	17.533	-3	17.6076	NA	NA	NA
220	MSM14930	Indigenous Sidh (Hyderabad)		MSM14930	-2.25	92.9809	-2.75	75.9058	NA	NA	NA
221	MSM14931	Indigenous Sidh (Hyderabad)		MSM14931	-2.75	39.9683	-2.75	23.0482	NA	NA	NA
222	MSM14932	Indigenous Sidh (Hyderabad)	MSM14932	MSM14932	-2.5	57.3496	-2.75	33.2348	NA	NA	NA
223	MSM14933	Indigenous Sidh (Thatta)	MSM14933	MSM14933	-2.25	40.0547	-2.75	46.5485	NA	NA	NA
224	MSM14934	Indigenous Sidh (Thatta)	MSM14934	MSM14934	-2.75	15.8208	-3.25	32.6844	NA	NA	NA
225	MSM14935	Indigenous Sidh (Hyderabad)		MSM14935	-2.25	47.2025	-2.75	36.1348	NA	NA	NA
226	MSM14936	Indigenous Sidh (Mirpur Khas)	MSM14936	MSM14936	-4.25	26.407	-2.75	29.1122	NA	NA	NA
227	MSM14937	Indigenous Sidh (Mirpur Khas)	MSM14937	MSM14937	-3.5	44.4205	-2.5	37.4581	NA	NA	NA
228	MSM14938	Indigenous Sidh (Mirpur Khas)	MSM14938	MSM14938	-3.25	32.2625	-2.75	62.8683	NA	NA	NA
229	MSM14939	Indigenous Sidh (Hyderabad)	MSM14939	MSM14939	-2	29.7374	-2.75	22.7031	NA	NA	NA
230	MSM14940	Indigenous Sidh (Hyderabad)		MSM14940	-2.75	40.6328	-3	40.5916	NA	NA	NA
231	MSM14941	Indigenous Sidh (Dadu)	MSM14941	MSM14941	-3.5	16.9492	-2.5	31.8879	NA	NA	NA
232	MSM14942	Indigenous AJK(Muzafarabad, Hatain)	MSM14942	MSM14942	-3.5	55.7274	-2.75	48.4439	NA	NA	NA
233	MSM14944	Indigenous AJK(Muzafarabad, Bania)		MSM14944	-2.75	25.8648	-3	33.2614	NA	NA	NA
234	MSM14945	Indigenous AJK(Muzafarabad, Rashain)	MSM14945	MSM14945	-2.75	46.1736	-2.75	45.2893	NA	NA	NA
235	MSM14947	Indigenous AJK(Muzafarabad, Lamanian Penjra)	MSM14947	MSM14947	-2.25	58.3248	-2.75	54.4325	NA	NA	NA
236	MSM14948	Indigenous AJK(Muzafarabad, Lamanian Penjra)		MSM14948	-4	43.2636	-2.75	38.7315	NA	NA	NA
237	MSM14949	Indigenous AJK(Muzafarabad, Lamanian Penjra)		MSM14949	-2.75	11.5414	-3	12.3212	NA	NA	NA
238	MSM14950	Indigenous AJK(Muzafarabad, Lamanian Penjra)		MSM14950	-3	42.5378	-3	14.9087	NA	NA	NA
239	MSM14951	Indigenous AJK(Muzafarabad, Lamanian Penjra)		MSM14951	-2	15.9245	-3	11.1136	NA	NA	NA
240	MSM14952	Indigenous AJK(Muzafarabad, Kucha)		MSM14952	-2.5	44.7983	-3	51.5446	NA	NA	NA
241	MSM14953	Indigenous AJK(Muzafarabad, Ghartama)	MSM14953	MSM14953	-2	19.3578	-2.75	10.8125	NA	NA	NA
242	MSM14957	Indigenous AJK(Muzafarabad, Chibar)	MSM14957	MSM14957	-1.5	14.6378	-2.75	19.4685	NA	NA	NA
243	MSM14960	Indigenous AJK(Muzafarabad, Chibar)		MSM14960	-2.75	34.87	-2.75	42.9206	NA	NA	NA
244	MSM14963	Indigenous AJK(Muzafarabad, Gari Dopata)	MSM14963	MSM14963	-2.5	33.9998	-2.5	51.1283	NA	NA	NA
245	MSM14964	Indigenous AJK(Muzafarabad, Khun Bandway)	MSM14964	MSM14964	-2.25	76.7474	-2.75	77.0817	NA	NA	NA
246	MSM14965	Indigenous AJK(Muzafarabad, Khun Bandway)	MSM14965	MSM14965	-2.75	18.2435	-2	21.9365	NA	NA	NA
247	MSM14967	Indigenous AJK(Muzafarabad, Khun Bandway)	MSM14967		-3.5	13.5134	-2.5	44.2572	NA	NA	NA
248	MSM14968	Indigenous AJK(Muzafarabad, Jora)		MSM14968	-2.25	4.76218	-2.75	36.0974	NA	NA	NA
249	MSM14969	Indigenous AJK(Muzafarabad, Bhuta)			-2.75	26.3071	-3.75	11.8237	NA	NA	NA
250	MSM14971	Indigenous AJK(Muzafarabad, Kiran Valley)			-3.75	43.5748	-2.25	19.669	NA	NA	NA
251	MSM14972	Indigenous AJK(Muzafarabad, Lauad)	MSM14972	MSM14972	-3	31.5394	-2.75	39.262	NA	NA	NA
252	MSM14973	Indigenous AJK(Muzafarabad, Dovarian)			-3.25	11.6055	-2.75	12.8813	NA	NA	NA
253	MSM14976	Indigenous AJK(Muzafarabad, Athmaqam)	MSM14976	MSM14976	-2.5	31.3748	-3.25	35.9626	NA	NA	NA
254	MSM14977	Indigenous AJK(Muzafarabad, Athmaqam)	MSM14977		-3.25	57.7738	-2.75	62.6847	NA	NA	NA
255	MSM14978	Indigenous AJK(Muzafarabad, Athmaqam)		MSM14978	-3.5	51.7145	-2.75	14.8229	NA	NA	NA
256	MSM14981	Indigenous AJK(Muzafarabad, Islampura)	MSM14981	MSM14981	-1.75	14.6155	-2.25	8.75605	NA	NA	NA
257	MSM14983	Indigenous AJK(Muzafarabad, Chatter Klass)	MSM14983	MSM14983	-2.25	24.1374	-2.75	30.3661	NA	NA	NA
258	MSM14984	Indigenous AJK(Muzafarabad, Munasa)			-3.5	17.5165	-3	24.2365	NA	NA	NA
259	MSM14985	Indigenous AJK(Muzafarabad, Munasa)		MSM14985	-3.25	97.7566	-2.75	96.1913	NA	NA	NA
260	MSM14986	Indigenous AJK(Muzafarabad)			-2.75	12.6663	-2.5	14.9024	NA	NA	NA
261	MSM14988	Indigenous AJK(Muzafarabad, Chamyati)			-3.75	13.1185	-2.75	12.8533	NA	NA	NA
262	MSM14990	Indigenous AJK(Muzafarabad, Bagh)			-1.75	33.5184	-2.75	30.743	NA	NA	NA
263	MSM14991	Indigenous AJK(Muzafarabad, Bagh)		MSM14991	-3.75	45.4235	-2.5	29.3417	NA	NA	NA
264	MSM14992	Indigenous AJK(Muzafarabad, Padar Gul Sher Khan)			-2.25	83.3849	-2.75	59.1779	NA	NA	NA
265	MSM14996	Indigenous AJK(Muzafarabad, Bangoi)			-3	30.9502	-3	35.7248	NA	NA	NA
266	MSM14998	Indigenous AJK(Muzafarabad, Mazadabad)			-2.25	62.4679	-3	97.1143	NA	NA	NA
267	MSM14999	Indigenous AJK(Rawalakot, Chak Damni)	MSM14999	MSM14999	-2.25	55.9569	-3	59.9402	NA	NA	NA
268	MSM15004	Indigenous AJK(Rawalakot, Hajira)	MSM15004	MSM15004	-4	31.4546	-3	29.6791	NA	NA	NA
269	MSM15005	Indigenous AJK(Rawalakot, Trarkhal-Hajira)		MSM15005	-3.75	45.9527	-2.75	41.1453	NA	NA	NA
270	MSM15008	Indigenous AJK(Rawalakot, Gorala)			-2.75	47.2976	-2.5	39.3813	NA	NA	NA
271	MSM15014	Indigenous Punjab(Muzaffargarh, Basti Ali Sahah)	MSM15014	MSM15014	-4	69.0856	-2.5	68.3665	NA	NA	NA
272	MSM15015	Indigenous Punjab(Bahawalpur, Hasalpur)		MSM15015	-2.25	17.879	-2.75	20.4113	NA	NA	NA
273	MSM15019	Indigenous Sakardu(Pakura-Hutu)	MSM15019	MSM15019	-3	34.5662	-3.25	29.1453	NA	NA	NA
274	MSM15023	Indigenous Gilgit(PARI Bangla)		MSM15023	-3.75	51.332	-2.75	37.2607	NA	NA	NA
275	MSM15033	Indigenous Gilgit(PARI Bangla)			-2.5	79.9866	-2.5	58.8007	NA	NA	NA
276	MSM15035	Indigenous Gilgit(PARI Bangla)			-3.25	59.7786	-3.33333	24.8746	NA	NA	NA
277	MSM15036	Indigenous Gilgit(PARI Bangla)			-2.25	14.106	-2.75	21.4586	NA	NA	NA
278	MSM15037	Indigenous Gilgit(PARI Bangla)			-3.75	52.1367	-3	38.6663	NA	NA	NA
279	MSM15041	Indigenous Gilgit(PARI Bangla)			-4	35.1696	-2.25	19.4757	NA	NA	NA
280	MSM15046	Indigenous Punjab (Gujranwala, Kamoki)	MSM15046	MSM15046	-3.25	64.8257	-2.25	76.4801	NA	NA	NA
281	MSM15051	Indigenous AJK(Muzafarabad, Shadra)			-3	22.675	-2.75	26.1307	NA	NA	NA
282	MSM15052	Indigenous AJK(Muzafarabad, Chalpani)		MSM15052	-4	38.6403	-2.5	39.7821	NA	NA	NA
283	MSM15053	Indigenous AJK(Muzafarabad, Thandali)	MSM15053	MSM15053	-2.75	59.376	-2.5	61.3283	NA	NA	NA
284	MSM15054	Indigenous Punjab (Attack, Hattian)			-3	57.2945	-2.5	47.8472	NA	NA	NA
285	MSM15057	Indigenous KPK(Malakand, Batkhila)			-5	11.9976	-1	13.8245	NA	NA	NA
286	MSM15060	Indigenous KPK(Swat, Cham Ghari)			-3	15.3167	-3	10.4872	NA	NA	NA
287	MSM15061	Indigenous KPK(Swat, Nawakili)	MSM15061	MSM15061	-3.25	34.0322	-2.75	34.3105	NA	NA	NA
288	MSM15064	Indigenous KPK(Swat, Chamtali)		MSM15064	-3	25.548	-2.75	27.501	NA	NA	NA
289	MSM15065	Indigenous KPK(Swat, Alpurai)			-1.75	27.0083	-2.75	17.2358	NA	NA	NA
290	MSM15066	Indigenous KPK(Mansehra, Pagera)			-3.75	47.3803	-2.5	29.8348	NA	NA	NA
291	MSM15067	Indigenous KPK(Mansehra, Qazi Abad)		MSM15067	-3.5	39.9999	-2.75	31.6132	NA	NA	NA
292	MSM15069	Indigenous KPK(Mansehra, Khalian bala)		MSM15069	-2.75	38.2238	-3	46.8003	NA	NA	NA
293	MSM15077	Indigenous KPK(Parachinar, Zaran)	MSM15077	MSM15077	-3	32.7534	-2.75	40.4794	NA	NA	NA
294	MSM15080	Indigenous KPK(Kohat, Doaba)			-3.25	25.7167	-2.5	36.9849	NA	NA	NA
295	MSM15082	Indigenous KPK(Dir, Landa kur)			-2.75	51.1601	-2.75	55.3738	NA	NA	NA
296	MSM15084	Indigenous KPK(Dir, kharghai)			-3	25.7022	-1.75	28.0284	NA	NA	NA
297	MSM15085	Indigenous KPK(Dir, Manzere Tanga)			-3	45.3863	-3	25.1003	NA	NA	NA
298	MSM15087	Indigenous KPK(Dir, Shalghulam)			-3.25	39.7858	-2.5	32.6851	NA	NA	NA
299	MSM15089	Indigenous KPK(Dir, Chuchitan)			-3.75	51.6018	-2.75	26.0023	NA	NA	NA
300	MSM15091	Indigenous KPK(Dir, Loari Top)			-2.75	20.8678	-2.75	43.1205	NA	NA	NA
301	MSM15095	Indigenous KPK(Chitral, Chinagar)			-2.33333	26.0115	-2.5	14.9336	NA	NA	NA
302	MSM15098	Indigenous KPK(Chitral, Cholinga Hill)	MSM15098		-2.5	14.7934	-2.5	26.804	NA	NA	NA
303	MSM15100	Indigenous KPK(Chitral)		MSM15100	-2.75	27.4878	-2.75	26.6926	NA	NA	NA
304	MSM15101	Indigenous KPK(Swat, Landabi)			-2.66667	34.5745	-3.25	29.9438	NA	NA	NA
305	MSM15102	Indigenous KPK(Swat, Tano Dog)	MSM15102		-2.33333	42.0599	-3	43.9877	NA	NA	NA
306	MSM15104	Indigenous KPK(Swat, Fateh Pur)			-3.25	44.8689	-2.5	48.3795	NA	NA	NA
307	MSM15105	Indigenous KPK(Swat, Fateh Pur)			-2.25	27.6575	-2.75	29.9774	NA	NA	NA
308	MSM15109	Indigenous KPK(Mansehra, Sangul)	MSM15109		-3	20.3727	-2.75	15.1774	NA	NA	NA
309	MSM15112	Indigenous KPK(Mansehra, Gawai)			-2.25	16.795	-3	24.7431	NA	NA	NA
310	MSM15114	Indigenous KPK(Mansehra, Shino)			-3.25	25.7942	-2.75	24.3549	NA	NA	NA
311	MSM15115	Indigenous KPK(Mansehra)			-2.5	34.8339	-2.25	22.2069	NA	NA	NA
312	MSM15116	Indigenous KPK(Mansehra)			-2.75	16.5158	-3	9.38477	NA	NA	NA
313	MSM15119	Indigenous KPK(Mansehra, Shohal N.Khan)			-2.5	29.8052	-2.25	35.0548	NA	NA	NA
314	MSM15120	Indigenous KPK(Mansehra)		MSM15120	-2.75	22.35	-2.5	15.3281	NA	NA	NA
315	MSM15121	Indigenous KPK(Mansehra)			-2.75	48.6624	-3	70.8998	NA	NA	NA
316	MSM15122	Indigenous KPK(Mansehra)		MSM15122	-2.75	47.1832	-3.25	54.5565	NA	NA	NA
317	MSM15123	Indigenous KPK(Mansehra)			-2.25	16.645	-2.75	21.9994
318	MSM15126	Indigenous KPK(Mansehra)			-3.33333	12.3835	-3	16.3648	NA	NA	NA
319	MSM15127	Indigenous KPK(Mansehra)			-4.5	15.0743	-2.25	11.3542	NA	NA	NA
320	MSM15128	Indigenous KPK(Mansehra)			-3.75	31.9312	-2.75	42.0842	NA	NA	NA
321	MSM15129	Indigenous KPK(Mansehra)		MSM15129	-2.5	59.8279	-2.5	45.7591	NA	NA	NA
322	MSM15131	Indigenous Balochistan (Kalat)			-2.5	43.8977	-3	30.1822	NA	NA	NA
323	MSM15133	Indigenous Balochistan (Panjgur, Zandaydaz)			-3.75	28.0291	-3	30.8636	NA	NA	NA
324	MSM15134	Indigenous Balochistan (Sibi, Ghuzki)		MSM15134	-2.25	21.8482	-2.5	15.5999	NA	NA	NA
325	MSM15136	Indigenous Gilgit (Chamber Khun)			-2	33.4074	-2.5	17.5509	NA	NA	NA
326	MSM15137	Indigenous Gilgit (Tawos)			-2.25	26.9042	-2	20.0551	NA	NA	NA
327	MSM15138	Indigenous Gilgit (Ghainsil)	MSM15138	MSM15138	-2.5	21.8018	-3.25	23.0628	NA	NA	NA
328	MSM15139	Indigenous Gilgit (Barkulti)	MSM15139	MSM15139	-2.25	82.2726	-2.25	68.5769	NA	NA	NA
329	MSM15141	Indigenous Gilgit (Damas)		MSM15141	-1.75	49.5543	-2.5	37.8275	NA	NA	NA
330	MSM15144	Indigenous Chitral (Droship)		MSM15144	-2.75	29.3586	-2.5	27.807	NA	NA	NA
331	MSM15152	Indigenous Gilgit (Pengal)	MSM15152	MSM15152	-3.5	32.3439	-2.75	29.2569	NA	NA	NA
332	MSM15154	Indigenous AJK (Muzaffarabad, Majhol)		MSM15154	-2.25	26.926	-2.75	21.7287	NA	NA	NA
333	MSM15158	Indigenous Punjab (Faisalabad)			-1.75	28.5895	-2	14.2739	NA	NA	NA
334	MSM15159	Indigenous Punjab (Faisalabad)	MSM15159	MSM15159	-2.25	43.1227	-2.5	37.6746	NA	NA	NA
335	MSM15163	Indigenous Punjab (Faisalabad)		MSM15163	-3.5	55.7331	-4	39.3544	NA	NA	NA
336	MSM15167	Indigenous KPK (Dir, Haji Abad)			-3.5	43.3571	-2.33333	24.4007	NA	NA	NA
337	MSM15169	Indigenous KPK (Chitral, Baradam)	MSM15169		-2	14.256	-2.5	5.45364	NA	NA	NA
338	MSM15170	Indigenous KPK (Chitral, Shaghor Avi)			-1.5	13.8735	-2.33333	4.84703	NA	NA	NA
339	MSM15174	Indigenous KPK(Mansehra, Bisyan)			-2.75	53.6485	-2.75	41.3674	NA	NA	NA
340	MSM15175	Indigenous KPK(Mansehra, Garhi Habib Ullah)			-2	48.9352	-2.5	40.6021	NA	NA	NA
341	MSM15178	Indigenous AJK (Muzaffarabad, Rasian)			-1.75	45.4604	-3.25	32.4052	NA	NA	NA
342	MSM15185	Indigenous AJK (Muzaffarabad, Sawan)			-2.5	13.9334	-2.75	10.292	NA	NA	NA
343	MSM15189	Indigenous AJK (Muzaffarabad, Pano Pindi)			-3.25	31.7857	-2.75	20.5511	NA	NA	NA
344	MSM15190	Indigenous AJK (Muzaffarabad, Chatter No.1)			-4.25	19.2758	-2.5	11.5247	NA	NA	NA
345	MSM15192	Indigenous AJK (Rawalkot,Mallot Satian)		MSM15192	-3.25	73.1003	-2.75	50.3663	NA	NA	NA
346	MSM15202	Indigenous Punjab (Sahiwal, Kameer)			-2.25	101.911	-2.5	75.8961	NA	NA	NA
347	MSM15206	Indigenous Balochistan (Kalat, Manguchar)			-2.25	39.0474	-2.75	23.7186	NA	NA	NA
348	MSM15216	Indigenous KPK (Dir, Dodba)		MSM15216	-2.75	76.8843	-2.75	34.689	NA	NA	NA
349	MSM15217	Indigenous KPK (Dir, Salool)		MSM15217	-2.75	19.6945	-3	18.4416	NA	NA	NA
350	MSM15218	Indigenous KPK (Dir, Salool)	MSM15218		-3.25	25.023	-3	27.4267	NA	NA	NA
351	MSM15219	Indigenous KPK (Dir, Kashkare)			-1.75	23.66	-2.5	17.4838	NA	NA	NA
352	MSM15220	Indigenous KPK (Chitral, Baradom)			-1.75	38.043	-3	29.5816	NA	NA	NA
353	MSM15221	Indigenous KPK (Chitral, Darosh)		MSM15221	-2.75	51.4393	-2.75	53.172	NA	NA	NA
354	MSM15222	Indigenous KPK (Chitral, Chitral)			-4.33333	50.6712	-2.75	26.0493	NA	NA	NA
355	MSM15223	Indigenous KPK (Chitral, Basnak)	MSM15223		-3.5	22.7914	-2.25	15.2692	NA	NA	NA
356	MSM15224	Indigenous KPK (Chitral, Broze Kore)			-3.75	24.8425	-2.25	18.3139	NA	NA	NA
357	MSM15225	Indigenous KPK (Chitral, Ragh)			-1.75	54.743	-2.75	35.7405	NA	NA	NA
358	MSM15228	Indigenous KPK (Chitral, Khanz Ghair)			-3	36.0279	-2.75	21.8517	NA	NA	NA
359	MSM15229	Indigenous KPK (Chitral, Khanz Ghair)			-2.25	52.0383	-2.75	35.8288	NA	NA	NA
360	MSM15355	Indigenous AJK (Muzaffarabad)			-3	45.5704	-2.75	34.307	NA	NA	NA
361	MSM15359	Indigenous AJK (Muzaffarabad)			-2.25	24.4	-2.75	13.6485	NA	NA	NA
362	MSM19192	Indigenous KPK (Mansehra, Naran)			-1.75	12.9892	-3.25	4.69188	NA	NA	NA
363	MSM19194	Indigenous KPK (Mansehra, Paludran)			-2.33333	14.4331	-2.25	6.18762	NA	NA	NA
364	MSM19197	Indigenous KPK (Mansehra, Batta Kundi)			-1.75	7.44353	-2.5	4.80204	NA	NA	NA
365	MSM19201	Indigenous KPK (Punch, Dhar)			-2.25	22.5561	-3	19.9805	NA	NA	NA
366	MSM19204	Indigenous Punjab (Attock, Jhang)			-2.5	44.2246	-3.25	38.4405	NA	NA	NA
367	MSM19207	Unknown			-2	66.5456	-2	6.46002	NA	NA	NA
368	MSM24669	Indigenous KPK(Indigenous, Chhoee)			-2.5	9.65981	-2.5	9.2972	NA	NA	NA
369	MSM24670	Indigenous KPK(Indigenous, Sarehed)			-2.25	63.1046	-2.75	58.571	NA	NA	NA
370	MSM24672	Indigenous KPK(Indigenous, Khhoe Mera)			-2.25	53.702	-2.5	38.382	NA	NA	NA
371	MSM24673	Indigenous KPK(Indigenous, Lora Chowk)			-4	11.046	-1.66667	9.50355	NA	NA	NA
372	MSM24674	Indigenous Chilas(Chilas City)			-3	23.5374	-3	11.3255	NA	NA	NA
373	MSM24676	Indigenous Chilas(Bunardas)			-2	4.92958	-3.66667	5.1308	NA	NA	NA
374	MSM24677	Indigenous Gilgit (Harpon)			-3	15.3978	-2.33333	8.55555	NA	NA	NA
375	MSM24681	Indigenous Chilas(Jutal)			NA	NA	NA	NA	NA	NA	NA
376	MSM24683	Indigenous Chilas(Sheeshkot)			-2.5	37.9921	-2.75	27.8296	NA	NA	NA
377	MSM24684	Indigenous Chilas(Sheeshkot)	MSM24684	MSM24684	-2.25	53.0516	-1.25	49.5613	NA	NA	NA
378	MSM24687	Indigenous AJK (Kotli, Sehnsa City)			-2.25	11.2995	-2.75	8.89284	NA	NA	NA
379	MSM24691	Indigenous AJK (New Mirpur, Palk)			-1.75	28.334	-2.5	16.6661	NA	NA	NA
380	MSM24695	Indigenous AJK (Kotli, Koerate)			-2.5	34.4076	-2.5	25.0957	NA	NA	NA
381	MSM24696	Indigenous AJK (Kotli, Maklarhi)		MSM24696	-2.5	29.121	-2.25	24.5971	NA	NA	NA
382	MSM24697	Indigenous AJK (Kotli, Maklarhi)	MSM24696	MSM24697	-2.25	36.7064	-2.75	48.2099	NA	NA	NA
383	MSM24699	Indigenous AJK (Rawala Kot, Chhatra Zeeren)		MSM24699	-2.75	14.3832	-2	11.1779	NA	NA	NA
384	MSM24700	Indigenous AJK (Rawala Kot, Nakkar Paniwala)		MSM24700	-2.75	32.0787	-2.75	19.3347	NA	NA	NA
385	MSM24771	Indigenous AJK (Nakkar Paniwala, Sar Bala)			-2	NA	NA	NA	NA	NA	NA
386	MSM24772	Indigenous AJK (Mansehra, Garhi Habibullah)			-2.25	11.8979	-2.75	6.91526	NA	NA	NA
CH1	Haq Nawaz Gold	Indigenous MSM(NARC)	Haq Nawaz Gold	Haq Nawaz Gold	-2.81067	50.6235	-2.92398	48.8506	50	27.3333	0.546667
CH2	FH949	Indigenous MMRI(Yousafwala)	FH949	FH949	-2.91813	76.1355	-2.7617	70.3041	69.6667	57	0.818182
CH3	CML161	Exotic(CIMMYT)	CML161	CML161	-2.33187	29.7347	-2.76316	23.7339	35.6667	22	0.616822
